# Supplementary material for: No Evidence of the Vertical Transmission of Non-Virulent Infectious Salmon Anaemia Virus (ISAV-HPR0) in Farmed Atlantic Salmon
Source: Viruses. 2021 Dec 3;13(12):2428. doi: 10.3390/v13122428 (PMC8708482; doi:10.3390/v13122428)
Supplement: Supplementary file 1 [file viruses-13-02428-s001.zip]

Archive with 1 entries (1 files):
- viruses-1422773-supplementary.pdf
